# Supplementary material for: Differential metabolomic signatures in plasma and urine under mild and moderate hypothermia during cardiopulmonary bypass
Source: Sci Rep. 2025 Nov 20;15:41079. doi: 10.1038/s41598-025-24913-9 (PMC12634694; doi:10.1038/s41598-025-24913-9)
Supplement: Supplementary file 3 — Supplementary Material 3 [file 41598_2025_24913_MOESM3_ESM.xlsx]

## Sheet: Volcano_Plasma_Mild_T1-T0
	log2(FC)	p.ajusted	-log10(p)
D-sorbitol	7.8124	1.5195e-12	11.818
Ribitol	4.5657	4.1526e-10	9.3817
Glucose	-1.8788	0.002421	8.616
2-ketoisocaproic acid	-1.6573	0.002421	8.616
Acetol	-2.8434	2.9195e-09	8.5347
Tyrosine	-1.6761	1.0981e-07	6.9594
Citric acid	-1.1436	1.0981e-07	6.9594
Citrulline	-1.5624	1.4637e-07	6.8346
L-glutamine	1.0151	0.2374	6.6245
Ornithine	-1.9807	8.4249e-07	6.0744
Hippuric acid	-3.0031	1.1249e-06	5.9489
L-histidine	8.0474	4.5606e-06	5.341
Palmitoleic acid	-2.1707	6.9593e-06	5.1574
D-ribose-5-phosphate	-1.903	8.9623e-06	5.0476
2-amino-1-phenylethanol	-1.9487	1.2809e-05	4.8925
Myristic acid	-2.0257	2.0207e-05	4.6945
L-leucine	-1.4452	2.2325e-05	4.6512
Glycerol	-1.2498	6.5201e-05	4.1857
Beta-glycerolphosphate	-1.2452	9.9784e-05	4.0009
L-Tryptophan	1.3201	0.00012924	3.8886
Glycerol 1-phosphate	-1.6534	0.00013143	3.8813
Linoleic acid	-1.0797	0.0001335	3.8745
D-mannose	-1.2863	0.00015601	3.8069
L-glycerol-3-phosphate	-1.3311	0.00023904	3.6215
Gamma-Linolenic acid	1.0692	0.00053647	3.2705
Malonic acid	1.0824	0.0014354	2.843
Inosine	-3.3879	0.0018314	2.7372
Dl-glyceraldehyde	-1.0277	0.0041209	2.385
L-(+) lactic acid	-1.0746	0.005151	2.2881
Urocanic acid	1.2144	0.0093447	2.0294
L-cystine	1.2199	0.022423	1.6493

## Sheet: Volcano_ Plasma_Mod_T1-T0
	log2(FC)	p.ajusted	-log10(p)
Acetol	-2.8637	2.4849e-18	17.605
D-sorbitol	7.8388	2.5104e-11	10.6
2-ketoisocaproic acid	-1.5203	2.5104e-11	10.6
Glucose	-1.6985	9.8052e-10	9.0085
Ornithine	-1.7771	1.3602e-09	8.8664
Dl-glyceraldehyde	-1.149	1.4803e-09	8.8296
Tyrosine	-1.6229	5.36e-09	8.2708
Citrulline	-1.6689	7.4344e-09	8.1288
Ribitol	4.4622	7.4637e-08	7.127
L-histidine	8.0215	1.1696e-07	6.932
Myristic acid	-2.1209	1.4084e-07	6.8513
D-ribose-5-phosphate	-1.8205	2.0927e-07	6.6793
L-glutamine	1.1501	2.0927e-07	6.6793
Citric acid	-1.0324	3.0565e-07	6.5148
Hippuric acid	-2.9394	4.2508e-07	6.3715
2-amino-1-phenylethanol	-2.0688	1.0502e-06	5.9787
Palmitoleic acid	-2.1942	1.265	5.8979
Beta-glycerolphosphate	-1.2438	5.17e-06	5.2865
Glycerol 1-phosphate	-1.7142	7.0474e-06	5.152
L-(+) lactic acid	-1.2029	8.185	5.087
Glycerol	-1.4307	1.6621e-05	4.7793
L-Tryptophan	1.0585	1.7251e-05	4.7632
L-glycerol-3-phosphate	-1.2532	3.4263e-05	4.4652
3-indolelactic acid	-1.0893	6.2381e-05	4.2049
L-leucine	-1.0021	0.00025799	3.5884
Gamma-Linolenic acid	1.1432	0.0006482	3.1883
Linoleic acid	-1.0017	0.0006482	3.1883
L-cystine	1.4629	0.0010258	2.9889
D-mannose	-1.0631	0.0044172	2.3548
O-[(9Z)-17-carboxyheptadec-9-enoyl]carnitine	1.3299	0.010339	1.9855
Inosine	-2.2197	0.012247	1.912
Putrescine	1.7333	0.01547	1.8105

## Sheet: Volcano_ Plasma_Mild_T2-T0
	log2(FC)	p.ajusted	-log10(p)
D-sorbitol	7.9324	7.1712e-21	20.144
Ribitol	4.4425	1.3477e-09	8.8704
2-ketoisocaproic acid	-1.7875	1.3477e-09	8.8704
Citrulline	-1.7781	2.8028e-09	8.5524
Palmitic acid	-1.6976	3.1737e-09	8.4984
Acetol	-2.4164	1.0055e-08	7.9976
Glycerol	-2.2744	1.1557e-08	7.9372
Glucose	-1.0552	2.3023e-08	7.6378
Linoleic acid	-2.7059	7.4733e-08	7.1265
L-histidine	7.5542	2.0138e-07	6.696
Palmitoleic acid	-3.9242	2.3967e-07	6.6204
Ornithine	-2.1337	0.3607	6.4429
L-leucine	-1.92	4.7024e-07	6.3277
Tyrosine	-1.3529	7.4151e-07	6.1299
Hippuric acid	-2.8897	1.375	5.8617
Myristic acid	-3.0054	1.552	5.8091
Isoleucine	-1.37	5.636	5.249
LysoPE(18:2(9Z,12Z)/0:0)	-1.003	1.4543e-05	4.8374
D-ribose-5-phosphate	-1.5666	3.8777e-05	4.4114
Glycerol 1-phosphate	-1.5799	0.00010638	3.9731
Beta-glycerolphosphate	-1.1437	0.00010638	3.9731
L-glycerol-3-phosphate	-1.3293	0.00015234	3.8172
Urocanic acid	1.5642	0.00015907	3.7984
Arachidonic_acid	-1.3782	0.00019705	3.7054
L-proline	-1.0739	0.00019705	3.7054
Malonic acid	1.0517	0.00032565	3.4872
1,6-anhydroglucose	1.7352	0.00061407	3.2118
L-valine	-1.0063	0.0010487	2.9794
O-[(9Z)-17-carboxyheptadec-9-enoyl]carnitine	1.2136	0.0022095	2.6557
LysoPE(22:6(4Z,7Z,10Z,13Z,16Z,19Z)/0:0)	-1.3252	0.0042235	2.3743
Sucrose	-1.388	0.014735	1.8316
MG(0:0/20:5(5Z,8Z,11Z,14Z,17Z)/0:0)	-2.463	0.015372	1.8133
MG(18:1(9Z)/0:0/0:0)	-2.5302	0.016167	1.7914
Inosine	-1.6746	0.016167	1.7914
Docosahexanoic acid	-1.3974	0.020256	1.6934

## Sheet: Volcano_ Plasma_Mod_T2-T0
	log2(FC)	p.ajusted	-log10(p)
D-sorbitol	7.932	6.5551e-13	12.183
Acetol	-1.9153	6.5551e-13	12.183
Ribitol	4.5094	5.2252e-12	11.282
2-ketoisocaproic acid	-1.6673	5.2678e-12	11.278
Phosphoric acid	-1.0141	1.2315e-11	10.91
Ornithine	-1.9929	2.7841e-10	9.5553
Citrulline	-1.822	1.6218e-09	8.79
L-histidine	7.397	4.6761e-09	8.3301
Palmitic acid	-1.7935	7.0983e-09	8.1488
Myristic acid	-3.1408	0.01318	7.8801
Tyrosine	-1.367	6.25e-08	7.2041
Palmitoleic acid	-3.8857	8.4875e-08	7.0712
Glycerol	-2.5197	9.3623e-08	7.0286
Linoleic acid	-2.8557	0.1958	6.7082
L-cysteine	-1.0665	2.3995e-07	6.6199
L-leucine	-1.721	3.4938e-07	6.4567
L-valine	-1.0368	4.1062e-07	6.3866
Hippuric acid	-2.8489	5.5637e-07	6.2546
Isoleucine	-1.2678	5.5637e-07	6.2546
MG(18:1(9Z)/0:0/0:0)	-2.4208	6.0025e-07	6.2217
Arachidonic_acid	-1.2936	1.6282e-06	5.7883
LysoPE(18:2(9Z,12Z)/0:0)	-1.0543	4.3412e-06	5.3624
Glycerol 1-phosphate	-1.5308	1.1508e-05	4.939
O-[(9Z)-17-carboxyheptadec-9-enoyl]carnitine	1.9416	1.4206e-05	4.8475
LysoPE(22:6(4Z,7Z,10Z,13Z,16Z,19Z)/0:0)	-1.2042	2.0554e-05	4.6871
D-ribose-5-phosphate	-1.2276	24.26	4.6151
L-proline	-1.0029	3.5346e-05	4.4517
L-glycerol-3-phosphate	-1.2091	3.6369e-05	4.4393
Gamma-Linolenic acid	-1.0281	3.6502e-05	4.4377
MG(0:0/20:5(5Z,8Z,11Z,14Z,17Z)/0:0)	-2.327	4.5163e-05	4.3452
LysoPC(20:3(5Z,8Z,11Z))	-1.0873	0.0003039	3.5173
Urocanic acid	1.1737	0.00045589	3.3411
Sucrose	-1.0395	0.00086738	3.0618
1,6-anhydroglucose	1.86	0.00089993	3.0458
Docosahexaenoic acid	-1.0669	0.00093886	3.0274
Docosahexanoic acid	-1.4002	0.0026857	2.5709
L-cystine	1.0252	0.020091	1.697

## Sheet: Volcano_ Urine_Mild_T2-T0
	log2(FC)	p.ajusted	-log10(p)
Itaconic Acid	-3.3079	2.6435e-10	9.5778
Fumaric Acid	-3.3281	9.2863e-09	8.0322
Glyceric Acid	-3.187	0.02749	7.5608
Glucosamine-1P	-3.0955	0.02749	7.5608
L-Threonine	-2.1048	0.02749	7.5608
3b-Allotetrahydrocortisol	1.503	6.7461e-08	7.1709
Glycerol	-3.9874	9.6156e-07	6.017
3-Aminoisobutanoic Acid	-3.3103	9.7787e-07	6.0097
Acetyl-L-Serine	-3.1817	4.4694e-06	5.3498
Citraconic Acid	-6.1259	9.572	5.019
Heptanoylcarnitine	-2.5414	2.2991e-05	4.6384
MG(18:2(9Z,12Z)/0:0/0:0)	1.0704	2.2991e-05	4.6384
Methylmalonic Acid	-2.1606	2.7503e-05	4.5606
2-Methylbutyroylcarnitine	-2.6923	3.0471e-05	4.5161
S-Adenosylhomocysteine	-4.6218	4.2339e-05	4.3733
Phenylacetylglutamine	-2.5855	4.9307e-05	4.3071
Creatinine	1.5647	4.9307e-05	4.3071
9-Decenoylcarnitine	-2.887	5.9122e-05	4.2283
D-Allose	4.5032	7.3373e-05	4.1345
Glutamine	-1.8248	9.6024e-05	4.0176
Cysteine	-4.1741	0.00010646	3.9728
Indole-3-acetyl-L-alanine	-1.8374	0.00013155	3.8809
N-Acetyl-D-Mannosamine	-2.3712	0.00013539	3.8684
Indoxyl sulfate	-3.7011	0.00015912	3.7983
2,3-Diaminopropionic acid	1.5427	0.00018007	3.7446
Nonanoylcarnitine	-3.3961	0.00025315	3.5966
3-Methyl-2-Oxobutanoic Acid	-3.0207	0.00025801	3.5884
2-(2-Phenylacetoxy)propionylglycine	-2.1088	0.00025801	3.5884
Phenylethylamine	-1.8076	0.0003698	3.432
2-Hydroxybutyric Acid	-2.9894	0.00040837	3.3889
Cer(t18:0/16:0)	1.0561	0.00043194	3.3646
Succinic Acid	-2.9447	0.00045065	3.3462
Uric acid	-1.1692	0.00052604	3.279
2,3-dihydroxypropyl hexadecanoate	1.1067	0.00055713	3.254
D-Sorbitol	-2.6418	0.00085361	3.0687
Indoleacetyl glutamine	-2.8405	0.0010254	2.9891
2-Amino-1-Phenylethanol	-1.858	0.0010254	2.9891
DL-Glyceraldehyde	-2.7708	0.0011361	2.9446
L-Aspartyl-4-phosphate	-2.467	0.0014998	2.824
LysoPC(18:2(9Z,12Z))	-2.2692	0.0016119	2.7927
6-Keto-decanoylcarnitine	-3.0864	0.0017866	2.748
Oxalacetic Acid	-2.3198	0.001913	2.7183
Cer(d18:0/20:0)	1.815	0.0025172	2.5991
Cer(d20:0/16:0(2OH))	1.0233	0.0032883	2.483
Glycine	-2.2998	0.0049625	2.3043
Cer(d18:0/18:0)	1.2448	0.0057219	2.2425
Malonic Acid	1.25	0.0057736	2.2386
Acetoacetate	-1.5747	0.0065677	2.1826
3-Phosphoglyceric Acid	3.2779	0.006755	2.1704
Citramalic Acid	-2.1192	0.006755	2.1704
Cer(d18:1/22:0)	1.1798	0.006755	2.1704
2-Octenoylcarnitine	-1.7857	0.007608	2.1187
Ubiquinone-1	-2.2266	0.010175	1.9925
Alpha Ketoglutaric Acid	-2.5001	0.011195	1.951
2,4-Diaminobutyric acid	1.1228	0.011195	1.951
Dihydroxyacetone	-2.7565	0.011979	1.9216
D-Mannitol	2.5937	0.011979	1.9216
Mandelic Acid	-3.3619	0.014545	1.8373
M-Cresol	-2.796	0.015201	1.8181
2-Keto-L-Gulonic Acid	-3.5889	0.017245	1.7633
Decanoyl-L-Carnitine	-2.7554	0.021486	1.6678
L-Asparagine	2.4061	0.02261	1.6457
5-Methylfuran-2-carboxylic acid	-2.6797	0.028734	1.5416
Phenylalanine	-1.1117	0.032488	1.4883
(9E)-9-nitrooctadecenoic Acid	-2.7093	0.039484	1.4036
Lactic Acid	-1.5412	0.042905	1.3675
Ribose	1.8336	0.045628	1.3408

## Sheet: Volcano_ Urine_Mod_T2-T0
	log2(FC)	p.ajusted	-log10(p)
Itaconic Acid	-3.3816	3.4698e-07	6.4597
Glucosamine-1P	-3.132	3.4698e-07	6.4597
L-Threonine	-1.9332	3.4698e-07	6.4597
C17-Sphinganine	1.3184	3.4698e-07	6.4597
3b-Allotetrahydrocortisol	1.2411	3.4698e-07	6.4597
Sphingosine	1.0872	3.4698e-07	6.4597
L-Homoserine	-3.8449	3.9405e-07	6.4045
Glycerol	-3.8824	6.8596e-07	6.1637
3-Aminoisobutanoic Acid	-3.0675	2.6031e-06	5.5845
Cer(t18:0/16:0)	1.0474	4.0664e-06	5.3908
D-Allose	4.7135	4.6913e-06	5.3287
Lactic Acid	-3.0551	7.2437e-06	5.14
Acetyl-L-Serine	-3.6588	1.23e-05	4.9101
Indoxyl sulfate	-3.3529	1.4221e-05	4.8471
Glyceric Acid	-3.2182	1.8597e-05	4.7306
Phenylethylamine	-2.347	1.8597e-05	4.7306
2,3-dihydroxypropyl hexadecanoate	1.5875	2.0261e-05	4.6933
D-Mannitol	3.4294	4.1183e-05	4.3853
Citraconic Acid	-5.8778	48.73	4.3122
Fumaric Acid	-3.3425	4.9752e-05	4.3032
Nonanoylcarnitine	-3.4899	5.7199e-05	4.2426
N-Acetyl-D-Mannosamine	-2.1586	76.39	4.117
2-Amino-1-Phenylethanol	-2.8453	7.8137e-05	4.1071
Uric acid	-1.1187	0.0002175	3.6626
L-Aspartyl-4-phosphate	-2.6934	0.0002604	3.5844
Methylmalonic Acid	-1.5847	0.0002759	3.5593
Cer(d18:0/20:0)	1.8192	0.00027594	3.5592
3-Phosphoglyceric Acid	2.6798	0.00029433	3.5312
Cer(d18:1/22:0)	1.1133	0.00029433	3.5312
Cer(d18:0/18:0)	1.1005	0.00029433	3.5312
2-(2-Phenylacetoxy)propionylglycine	-1.9322	0.00034261	3.4652
Glutamine	-1.8278	0.00046713	3.3306
9-Decenoylcarnitine	-3.0193	0.00047609	3.3223
Indole-3-acetyl-L-alanine	-1.9186	0.00049674	3.3039
Phenylacetylglutamine	-2.2827	0.00054869	3.2607
L-Asparagine	3.1187	0.00057088	3.2435
Ubiquinone-1	-2.0097	0.00058536	3.2326
D-Sorbitol	-1.9538	0.00061461	3.2114
Creatinine	1.4761	0.00061461	3.2114
Cysteine	-4.5592	0.00062646	3.2031
Xylitol	-2.3051	0.00090091	3.0453
Citramalic Acid	-3.0047	0.0011626	2.9346
2,4-Diaminobutyric acid	1.553	0.0013656	2.8647
L-Leucine	1.2689	0.0016984	2.77
L-Serine	1.0412	0.0020189	2.6949
Dihydroxyacetone	-1.7722	0.0023376	2.6312
M-Cresol	-3.0962	0.0024101	2.618
Mandelic Acid	-3.8662	0.0025726	2.5896
DL-Glyceraldehyde	-2.3572	0.0026039	2.5844
2,3-Diaminopropionic acid	1.4029	0.0029937	2.5238
6-Keto-decanoylcarnitine	-2.7164	0.0036902	2.433
Succinic Acid	-2.1616	0.0058004	2.2365
Gluconic Acid	-1.4331	0.0067322	2.1718
Oxalacetic Acid	-1.659	0.0074212	2.1295
Linoleamide	1.081	0.0076511	2.1163
3-Methyl-2-Oxobutanoic Acid	-2.2308	0.0086353	2.0637
S-Adenosylhomocysteine	-4.7805	0.0091769	2.0373
2-Keto-L-Gulonic Acid	-3.0487	0.010064	1.9972
Ribonic Acid-Gamma-Lactone	4.2464	0.013527	1.8688
Lactose	-1.7311	0.013527	1.8688
2-Hydroxybutyric Acid	-2.2643	0.014676	1.8334
Alpha Ketoglutaric Acid	-2.7392	0.018059	1.7433
Phosphoric Acid	-2.4521	0.022399	1.6498
Heptanoylcarnitine	-2.9163	0.024985	1.6023
(9E)-9-nitrooctadecenoic Acid	-3.1277	0.025392	1.5953
Hippuric acid	-2.2865	0.025392	1.5953
Indoleacetyl glutamine	-2.7587	0.030083	1.5217
Glycine	-1.8382	0.034389	1.4636
Acetoacetate	-1.1661	0.039862	1.3994
Decanoyl-L-Carnitine	-2.6337	0.044805	1.3487
Oxalic Acid	2.3065	0.04759	1.3225

## Sheet: Pathway_Plasma_Mild_T1-T0
Plasma_Mild_T1-T0
Pathway Name	p	-log(p)	Holm p	FDR	Impact
Galactose metabolism	0.00046704	3.3306	0.037363	0.034613	0.03499
Arginine biosynthesis	0.00086533	3.0628	0.068361	0.034613	0.30319
Valine, leucine and isoleucine biosynthesis	0.005305	2.2753	0.41379	0.14147	0
Glycerolipid metabolism	0.021192	1.6738	1	0.33908	0.28037
Histidine metabolism	0.021192	1.6738	1	0.33908	0.34426
Neomycin, kanamycin and gentamicin biosynthesis	0.028695	1.5422	1	0.37029	0
Fructose and mannose metabolism	0.0324	1.4895	1	0.37029	0.03313

## Sheet: Pathway_Plasma_Mod_T1-T0
Plasma_Mod_T1-T0
Pathway Name	p	-log(p)	Holm p	FDR	Impact
Galactose metabolism	0.00039034	3.4086	0.031227	0.030256	0.03499
Arginine biosynthesis	0.0007564	3.1212	0.059756	0.030256	0.30319
Valine, leucine and isoleucine biosynthesis	0.004856	2.3137	0.37877	0.12949	0
Glycerolipid metabolism	0.019463	1.7108	1	0.38926	0.28037
Neomycin, kanamycin and gentamicin biosynthesis	0.027456	1.5614	1	0.3974	0
Fructose and mannose metabolism	0.029805	1.5257	1	0.3974	0.03313

## Sheet: Pathway_Plasma_Mild_T2-T0
Plasma_Mild_T2-T0
Pathway Name	p	-log(p)	Holm p	FDR	Impact
Valine, leucine and isoleucine biosynthesis	2.2369e-06	5.6503	0.00017895	0.00017895	0
Galactose metabolism	0.00046704	3.3306	0.036896	0.018682	0.07387
Biosynthesis of unsaturated fatty acids	0.0014372	2.8425	0.11211	0.038327	0
Valine, leucine and isoleucine degradation	0.0021454	2.6685	0.1652	0.042909	0.01084
Arginine biosynthesis	0.016355	1.7863	1	0.22956	0.30319
Glycerolipid metabolism	0.021192	1.6738	1	0.22956	0.28037
Histidine metabolism	0.021192	1.6738	1	0.22956	0.34426
Starch and sucrose metabolism	0.026551	1.5759	1	0.22956	0.47093
Fatty acid biosynthesis	0.028229	1.5493	1	0.22956	0.01473
Neomycin, kanamycin and gentamicin biosynthesis	0.028695	1.5422	1	0.22956	0

## Sheet: Pathway_Plasma_Mod_T2-T0
Plasma_Mod_T2-T0
Pathway Name	p	-log(p)	Holm p	FDR	Impact
Valine, leucine and isoleucine biosynthesis	2.6789e-06	5.572	0.00021431	0.00021431	0
Biosynthesis of unsaturated fatty acids	0.00013851	3.8585	0.010942	0.0055402	0
Valine, leucine and isoleucine degradation	0.0025281	2.5972	0.19719	0.067416	0.01084
Galactose metabolism	0.0069482	2.1581	0.53501	0.13896	0.03888
Arginine biosynthesis	0.017753	1.7507	1	0.26267	0.30319
Glycerolipid metabolism	0.022984	1.6386	1	0.26267	0.28037
Histidine metabolism	0.022984	1.6386	1	0.26267	0.34426
Pantothenate and CoA biosynthesis	0.035082	1.4549	1	0.35082	0

[truncated: 2 more sheets: Pathway_Urine_Mild_T2-T0, Pathway_Urine_Mod_T2-T0]
